# Supplementary material for: Risks of obesity and diabetes development in the population of the Ivano-Frankivsk region in Ukraine
Source: EXCLI J. 2023 Sep 25;22:1047–54. doi: 10.17179/excli2023-6296 (PMC10620855; doi:10.17179/excli2023-6296)
Supplement: Supplementary data [file EXCLI-22-1047-s-001.xlsx]

## Sheet: raw data_pediatric population
Raw data: Pediatric population (Figure 1)
Abbreviations: SBP, Systolic blood pressure; DBP, Diastolic blood pressure; BMI, Body mass index
Subject No.	Gender, M - male, F - female	Age, years	Resting heart rate	Blood pressure (SBP/DBP)*	Body weight, kg	Height, cm	Waist circumference, cm	Waist circumference percentile	Body mass index (BMI)	BMI percentile	Total body fat percentage	Physical activity*	Medium obesity risk	High obesity risk	Overweight	Obesity
															The data are shown in Figure 1	The data are shown in Figure 1
1	F	11	78	110/73	34	151	60	30	14.9	25	18.5	3.1
2	M	7	76	105/70	25	130	59	74	14.8	25	11.5	3.4
3	M	12	78	116/75	45	156	70	62	18.5	60	17.3	3.2
4	M	16	72	120/80	65	180	75	53	20.1	50	22.5	2.9	↑
5	M	11	80	115/74	34	155	60	35	14.2	3	13.4	3.4
6	F	14	70	118/81	59.2	167	63	20	21.2	70	24.4	3.7
7	F	14	62	125/76	66.7	175	71	52	21.8	75	23.9	3.3
8	F	15	75	126/90	49.8	160	63	15	19.5	45	27.4	3.3
9	F	14	66	120/72	52	157	62	15	21.1	70	21	3.4
10	F	14	97	98/73	51.6	157	66	40	20.9	68	30.3	3.3	↑
11	M	14	80	123/85	70.2	171	78	77	24	91	22.5	3.5		↑	↑
12	M	13	76	120/68	50.3	173	63	30	16.8	30	6.2	4
13	M	14	85	112/79	56.1	172	70	52	19	50	10.9	3.2
14	M	15	62	122/66	67.4	185	70	45	19.7	50	20.6	2.9
15	M	14	68	120/70	44.3	160	66	62	17.3	20	17.8	3.8
16	M	15	80	145/90	53	168.5	62	31	18.7	30	5.6	2.7
17	M	14	73	137/77	65.6	176	74	54	21.2	75	14.3	3.3
18	F	10	88	93/67	30.5	138	56	10	16	38	15.4	3.5
19	F	10	87	96/78	26	139	55	10	13.5	2	6.3	3.5
20	F	10	91	94/68	31	143	56	10	15.2	22	14.1	2.9
21	M	10	78	92/68	26	144	52	7	12.5	1	16.8	3.7
22	M	10	92	102/69	35.9	141.5	58	30	17.9	70	22.1	4	↑
23	M	10	100	94/63	36.6	136.9	65	70	19.5	85	27.6	2.7		↑	↑
24	F	10	104	89/72	30	145	53	8	14.3	6	8.6	3.3
25	F	10	112	85/65	30.2	148	52	10	13.8	3	7.4	2.7
26	M	10	93	105/73	31.3	145	62	50	14.9	15	10.6	3.6
27	F	10	79	116/55	51	145	75	90	24.3	98	34.1	3.3		↑		↑
28	F	10	88	108/68	45.4	154.4	72	82	19	77	23.1	4	↑
29	F	9	94	101/65	44.4	149	66	80	20	90	25.5	3.9	↑		↑
30	F	10	94	110/77	32.4	146	59	35	15.2	25	15.8	3.5
31	M	10	79	87/62	35.9	149	60	30	16.2	47	12.4	3.3
32	M	10	96	102/58	32.9	141.9	61	30	16.3	45	16.4	4.1
33	M	10	87	96/62	27	142	53	12	13.4	16	7.1	4.5
34	M	15	55	127/81	67.8	180	74	65	20.9	50	12.6	3.6
35	F	15	109	124/96	51.3	158.7	63	15	20.4	53	26.6	3.9
36	M	16	76	116/53	63.5	167.7	72	45	22.6	63	17	3.2
37	F	15	99	133/81	56.6	169.3	66	27	19.7	50	22.3	3.1
38	M	15	101	172/85	52.5	167.3	67	27	18.8	30	15.4	2.9
39	M	15	98	117/81	53.9	165	68	46	19.8	50	16.7	3.5
40	F	16	95	110/78	45	164.9	62	7	16.5	3	15.4	3.7
41	M	15	91	131/83	70.3	169	80	77	24.6	87	24.3	3.3		↑	↑
42	F	15	77	113/77	51.8	176.2	65	25	16.7	12	17.7	2.5
43	F	14	111	132/76	60.6	168.3	70	50	21.4	63	27.3	2.9
44	F	14	99	134/72	61.3	164	65	30	22.8	75	29.6	3.7	↑
45	F	14	76	105/65	43.8	160	63	27	17.1	15	14.2	2.9
46	M	14	83	104/72	43.2	161	64	33	16.7	14	7	3.5
47	M	13	101	116/81	50.4	158.4	66	37	20.1	75	21.1	3.5	↑
48	F	13	99	113/82	57.1	176	61	15	18.4	45	16.2	3
49	F	13	87	131/96	40	164	59	13	15.1	7	8.7	3.5
50	F	13	66	119/67	49.3	160	61	15	19.3	60	21.5	3.7
51	F	12	80	125/83	83.5	174.6	75	80	27.4	98	32.1	3.4		↑		↑
52	F	13	102	121/75	51.8	158.5	65	35	20.6	60	28	3.1	↑
53	F	13	90	101/77	64.4	157	78	82	26.1	95	32.5	3.5		↑		↑
54	F	13	106	133/80	55.8	167	61	26	20	63	24	3.7
55	M	13	84	117/78	55.5	177	69	60	17.7	40	5.8	3.4
56	M	13	100	151/95	76.9	174.5	91	93	25.3	95	25.6	3.2		↑		↑
57	M	13	86	120/76	44.6	157	61	30	18.1	40	14.3	4.4
58	F	13	98	140/87	66.4	164.5	75	80	24.5	93	33.5	4.2		↑	↑
59	M	13	101	130/81	54.3	177	67	50	17.3	25	10.9	3.5
60	M	14	104	142/75	87.4	172.4	89	92	29.4	99	32.6	2.9		↑		↑
61	M	16	73	130/75	62.9	184.2	67	30	18.5	25	9.9	3.1
62	M	16	79	117/72	57.1	172.7	70	35	19.1	30	10.2	3.4
63	F	16	89	106/71	51.4	165	62	7	18.9	37	24.1	3.7
64	F	16	89	110/74	54.4	178.8	61	7	17	10	15.2	3.3
65	M	16	74	136/67	58.1	174.3	61	7	19.1	30	12	3.3
66	M	16	99	111/77	60.2	185	69	30	17.6	10	12.4	3
67	F	16	77	123/72	51.1	163.7	68	30	19.1	36	19.7	3.1
68	M	16	90	117/71	58	178.6	64	15	18.2	22	9.5	2.8
69	M	16	73	117/80	60	170	61	9	20.8	55	12.1	3
70	F	16	80	119/78	54	164	64	13	20.1	47	27.2	3.2
71	F	15	62	122/80	35.9	157	61	12	14.6	1	27.3	3.3
72	F	15	100	143/85	56.2	168.5	63	13	19.8	49	26.2	3.4
73	F	15	116	115/83	54.8	170.2	62.5	13	18.9	12	22.7	3.5
74	F	15	75	109/73	45.6	153.9	61	12	19.3	12	26	3.7
75	F	15	94	109/73	61.1	166.5	65	20	22	75	29	2.6	↑
76	M	14	77	101/72	46.3	166	63	15	16.8	16	6.3	3.1
77	F	14	89	98/78	47.6	165.5	60	7	17.4	17	13.6	3.6
78	F	14	107	119/82	61.4	158.4	71	52	24.5	91	30.3	3.7	↑		↑
79	F	14	65	114/62	52.2	164.5	59	8	19.3	55	25.4	3.9
80	F	14	81	120/72	50.9	164.5	62	12	18.8	52	21.9	3.8
81	M	14	107	138/80	58.4	177.5	67	30	18.5	50	7.8	3.4
82	M	14	110	157/78	68.4	179.5	71	52	21.2	76	8.7	3
83	F	14	78	109/76	58.1	168	66	27	20.6	60	28	2.9	↑
84	F	12	115	107/81	50.5	160	65	45	19.7	65	20	4.1
85	F	12	122	123/88	55.6	159.5	70	62	21.9	86	28.9	2.6	↑		↑
86	F	12	110	131/111	46.2	162	60	20	17.4	45	5	3.1
87	F	12	102	107/73	52.1	163.5	64	45	19.5	70	14.1	3.1
88	M	12	94	111/78	43.6	157	64	45	17.7	50	7.6	3.3
89	M	13	95	121/79	49.9	169.5	66	45	17.4	49	7.7	3.1
90	M	12	85	110/70	43.5	165	63	30	16	25	6	3.5
91	M	12	90	115/75	33.5	141	60	20	16.9	17	5	3.4
92	M	12	91	106/81	34.6	150	57	18	15.4	1	12.4	3.5
93	M	12	94	121/75	44.8	151	59	20	19.6	75	12	2.5
94	M	12	90	113/79	44.5	156.4	63	30	18.2	50	15.2	3.5
95	M	12	95	128/80	46.1	161.6	64	30	17.7	55	8.6	3.2
96	F	12	107	100/84	45.8	157.5	59	20	18.5	60	21.8	3.1
97	F	13	111	121/87	57.3	165	65	38	21	75	24.4	3.4
98	F	12	97	122/76	54.8	158	73	76	22	86	30	2.2		↑	↑
99	F	13	94	110/77	36.9	152	64	27	16	15	15	2.1
100	M	13	103	120/80	62.6	172	74	72	21.2	60	21.4	3.3
101	F	12	96	103/78	47.6	158.5	63	40	18.9	50	25.7	3.7
102	F	13	89	97/64	46.3	156	63	40	19	50	21	3.8
103	M	13	78	92/70	41	146	67	45	19.2	55	25.3	4.2
104	M	13	89	108/79	45.4	153	66	44	19.4	56	15.3	3.8
105	F	13	132	119/81	51.2	153	71	60	21.9	80	31.3	3.3	↑
106	F	13	97	97/53	49.7	165.3	61	15	18.2	48	13.6	3.5
107	F	13	108	100/78	38.8	151	63	25	17	25	19.1	4.1
108	M	13	85	119/94	40	150	58	15	17.8	28	5.1	2.9
109	F	13	68	85/62	40.4	153	59	15	17.3	25	18.5	3.3
110	F	13	95	108/74	54.3	162.8	61	25	20.5	67	25.6	3.3
111	F	13	85	107/80	48	167	62	25	17.2	5	16.7	3.8
112	M	13	100	130/95	98.6	172	98	96	33.3	99	33.9	3.2		↑		↑
113	M	13	94	120/62	50.2	165	64	40	18.4	50	12.4	3.1
114	F	13	107	112/71	48.2	162	59	13	18.4	45	18.6	3.3
115	F	13	86	113/74	54.8	163	65	40	20.6	50	24.4	3.8
116	F	13	102	122/93	49.1	159	65	40	19.4	55	26.9	3.5
117	F	13	108	129/103	46.4	164	62	30	17.3	25	19.1	3.8
118	M	13	108	130/75	52.1	171	61	15	17.8	35	7.8	3.5
119	M	13	69	99/71	72.1	163	80	83	27.1	97	29.7	3.1		↑		↑
120	M	13	93	120/68	59.2	167	75	76	21.2	77	21.2	3.7	↑
121	F	13	117	126/83	40.8	160	60	15	15.9	9	12	2.9
122	F	13	110	99/76	40.8	162	62	20	15.5	8	10.5	3.4
123	F	13	97	96/67	47	164.6	61	20	17.4	28	17.2	2.7
124	M	13	76	122/81	68	180	68	52	21	77	16.3	3.9
125	F	13	90	124/75	52.2	161	62	30	20.2	75	15.4	4.3
126	F	15	77	93/67	61.5	166	70	45	22.3	75	32.7	3	↑
127	F	15	93	123/69	65.2	160	74	65	25.5	90	34.3	3.1		↑	↑
128	F	15	93	92/64	49.3	167.5	60	10	17.6	15	17.2	2.1
129	F	15	97	127/75	56.4	168	65	35	20	50	23.3	2.9
130	F	14	115	105/81	46.6	167	61	15	16.7	10	13	2.9
131	F	14	129	102/78	41.2	164	60	17	15.3	2	10.1	3.2
132	F	15	84	100/70	70.4	156	85	84	28.9	96	43	2.3		↑		↑
133	F	14	100	118/74	45	160	60	12	17.6	25	19.3	2.3
134	M	14	89	111/79	46.5	169	60	16	16.3	10	9.3	3.5
135	F	15	96	91/51	65.5	167.5	67	30	23.3	77	27.9	3.1
136	F	15	100	103/83	47.1	162	64	28	17.9	20	22.9	3.1
137	F	14	78	96/75	47	158.5	61	15	18.7	50	22.3	3.5
138	F	15	107	119/76	58.3	169	68	35	20.4	52	26.4	3.3
139	M	15	85	103/75	63.4	163	75	60	23.9	87	28.6	3.1		↑	↑
140	M	14	121	118/70	46.7	162.5	63	30	17.7	25	16.2	2.9
141	M	15	97	119/83	56.2	178	66	34	17.7	15	5.7	3.2
142	M	15	128	115/86	42.6	161.3	58	8	16.4	5	6.9	2
143	M	14	100	121/78	50.6	171	64	30	17.3	14	6.5	2.7
144	M	15	98	110/75	80.5	169.5	88	89	28	96	28.6	2.6		↑		↑
145	M	15	93	115/61	63.3	179	71	30	19.8	45	7.8	2.8
146	M	15	120	147/51	63.2	164	79	76	23.5	86	23.4	3.1		↑	↑
147	M	15	81	155/82	113	183.5	101	94	33.6	99	33.2	2.2		↑		↑
148	M	15	108	100/77	55.1	179	69	35	17.2	17	8.1	2.8
149	F	14	84	115/73	48.9	165	60	12	18	30	24.6	3.4
150	F	14	89	104/73	55.2	163	64	28	20.8	60	26.6	3.1
151	F	14	100	134/84	58.3	174	62	28	19.3	50	25.1	3.3
152	M	14	92	134/90	76.2	169.3	81	83	26.6	96	25	4.5		↑		↑
153	M	14	112	133/86	109.3	178	105	98	34.5	99	32.2	2.9		↑		↑
154	M	13	81	124/78	75.2	180.5	81	86	23.1	90	23.3	2.6		↑	↑
155	M	14	66	113/55	70.4	180.5	75	76	21.6	75	11.3	3.9	↑
156	M	14	84	112/62	60.6	175	69	55	19.8	58	12.6	3.3
157	M	14	80	116/72	57.2	169	68	53	20	62	16	3.9
158	M	14	79	100/67	64.9	175.5	74	73	21.1	75	13	4.1
159	M	14	99	118/78	81	174	84	86	26.8	96	26	2.4		↑		↑
160	F	16	94	111/66	45.5	156.5	65	20	18.6	35	23.7	3.1
161	M	16	114	122/73	64.5	179	77	60	20.1	47	11.1	2.7
162	F	16	99	95/64	43.6	152.5	64	15	18.7	35	23.8	3.1
163	F	16	91	111/76	55.2	160	68	25	21.6	55	31.2	3.2	↑
164	M	16	94	126/75	57.3	182	68	34	17.3	7	17.3	2.6
165	M	16	79	131/83	60.6	164.5	73	50	22.4	70	24.2	2.4	↑
166	F	16	92	116/84	63.3	174	67	25	20.9	70	24.1	3.5
167	F	16	88	122/101	54.3	168	67	25	19.2	60	24.9	3.3
168	F	16	60	113/66	61.9	165	70	35	22.7	75	33.2	2.9		↑
169	F	16	105	113/66	61.1	175	69	33	20	65	21.6	3.1
170	M	16	92	109/68	53.7	171	66	30	18.4	25	7.2	3.9
171	M	16	104	127/84	65.1	177	75	55	20.8	55	14	3.1
172	M	13	86	111/75	50.6	167	63	25	18.1	50	15.1	3.4
173	M	13	75	96/63	36.6	148.5	57	10	16.6	20	14.1	2.9
174	M	13	95	88/66	43.3	159	64	30	17.1	25	12.2	2.7
175	M	13	93	122/85	38.1	158	58	12	15.3	3	10.2	2.6
176	F	13	118	113/81	34	149	56	3	15.3	3	19.8	4.2
177	M	13	63	125/68	55.3	171	71	62	18.9	55	9.7	3.3
178	F	13	87	92/65	43.4	152	61	60	18.8	55	25.6	3.7
179	F	12	109	99/79	36.6	148	61	15	16.7	30	16.9	3.3
180	F	12	120	96/77	79.3	172.5	85	93	26.6	96	37.4	3.3		↑		↑
181	F	13	111	85/66	50.2	163	60	15	18.9	55	26.7	3.2
182	F	13	95	129/66	77.9	164	91	93	29	98	33	2.1		↑		↑
183	M	12	105	93/78	74.8	169.5	92	94	26	97	30.3	3		↑		↑
184	M	12	93	93/54	61	156.5	83	91	24.9	96	26.5	3.1		↑		↑
185	M	12	82	123/81	57.3	167	70	65	20.5	80	11.2	2.5
186	F	11	100	125/55	45.2	150	63	45	20.1	79	21.6	3.7
187	F	12	102	107/75	38.6	149.5	57	10	17.3	35	22.1	3.3
188	F	12	86	100/68	45.6	149.5	65	50	20.4	77	22.2	3.5
189	M	12	113	129/59	45.7	144.5	70	65	21.9	89	27.6	2.6	↑	↑	↑
190	M	12	81	108/73	55.8	146	83	91	26.2	97	33.7	3.8		↑		↑
191	M	12	81	92/63	31.9	141	59	30	16	17	14.3	3.8
192	M	13	86	101/67	46.2	165	61	27	17	35	13.1	3.4
193	F	16	80	105/63	61.2	177	62	7	19.55	30	23.2	3.4
194	F	16	72	111/70	59.7	164.5	68	30	22.1	55	32.1	3	↑		↑
195	F	16	107	133/82	51.8	164	64	13	19.3	30	24.7	2.9
196	F	16	99	143/82	88.5	167	83	77	31.7	97	44.9	3.3		↑		↑
197	F	16	77	104/74	51.4	164.5	62	7	19	30	25.1	3.7
198	F	16	80	106/71	46.9	165	59	3	17.2	12	20	3.1
199	M	16	83	158/77	108.4	186	100	93	31.3	96	31.3	3		↑		↑
200	F	15	108	110/84	46.2	158.5	59	5	18.4	33	23.7	2.8
201	F	15	83	126/78	52.5	162	66	27	20	50	32.4	3.6	↑
202	M	16	78	117/84	67	166.5	72	40	24.2	86	19.7	3.1	↑		↑
203	F	15	98	119/78	49.9	163	60	6	18.8	20	24.8	3.4
204	F	14	88	134/97	51	156.5	64	20	20.8	60	31.6	3	↑
205	M	15	91	124/69	65.4	177.5	72	50	20.8	60	16.2	3.9
206	M	14	53	120/72	59.8	175	67	45	19.5	55	9.1	2.4
207	M	14	66	137/78	71.3	172	77	76	24.1	91	14	3.6	↑		↑
208	F	14	74	107/67	49	172	61	12	16.6	9	16	4
209	M	15	114	133/82	56.8	181.5	61	13	17.2	25	7.6	2.3
210	F	14	88	116/79	62.9	162.5	68	45	23.8	87	31.4	3.8	↑		↑
211	F	14	73	109/80	50.8	157	62	15	20.6	52	26.7	2.9
212	F	14	84	122/82	49.9	159.5	62	15	19.6	55	28.7	3.5	↑
213	M	11	78	112/68	41.7	160	63	50	16.3	25	13.6	4.3
214	F	11	70	101/68	57.7	160	71	76	22.5	91	25.4	3.5	↑		↑
215	M	14	86	112/73	49.8	160.5	68	50	19.3	50	19.6	3.7
216	F	15	95	129/96	54.1	170	69	45	18.7	20	21.4	2.9
217	F	15	76	127/80	62.3	157.5	72	50	25.1	87	33.7	3.6		↑	↑
218	F	14	92	104/69	55.8	163.5	66	40	20.9	60	24.3	3.1
219	M	14	92	129/81	69	177.5	71	55	21.9	80	17.8	2.3
220	M	14	73	109/68	51.9	165	70	50	19.1	50	14	3.8
221	F	15	99	129/70	71.2	170	77	70	24.6	90	33.7	2.9		↑	↑
222	F	15	66	94/59	40.8	161.5	60	7	15.6	3	12.7	3.6
223	F	12	76	110/75	50.3	161	61	25	19.4	62	18.3	3.7
224	F	12	94	107/90	43	160	61	25	16.8	30	16.1	3.2
225	F	13	93	115/67	46.8	165	60	15	17.2	25	13.7	3.4
226	M	13	109	130/80	69.6	173	75	76	23.3	91	21. 5	3		↑	↑
227	F	15	82	125/80	68.5	169.5	70	46	23.8	84	29.9	4.1	↑
228	F	15	126	129/81	67.1	164.4	76	70	24.8	87	35.8	3.4		↑	↑
229	F	15	85	120/69	56.2	162	70	46	21.4	60	26.9	2.8
230	F	14	80	124/78	46.5	159	61	10	18.4	37	22.4	3.1
231	F	13	83	116/73	39.2	153	59	10	16.7	28	14.8	4.1
232	M	12	93	113/53	52.8	160	73	77	20.6	78	22.8	2.9	↑
233	M	12	113	127/80	48.7	165.5	62	45	17.8	50	16.3	4
234	M	12	107	124/72	54.6	166	72	76	19.8	78	13.2	2.1	↑
235	F	12	88	127/71	46.8	155.5	61	25	19.4	55	24.7	3.1
236	M	12	66	106/72	38.2	144	64	50	18.4	60	21.5	3.7	↑
237	F	13	67	123/64	47	166.5	60	15	17	48	13.8	3.5
238	F	13	77	108/77	42.7	152	62	20	18.5	63	23.6	3.5
239	M	13	78	119/77	59.9	165	70	57	22	86	20.9	3.2	↑		↑
240	F	12	82	111/72	41.3	161	55	3	15.9	17	13.6	3.4
241	F	13	95	94/69	55.9	161	63	25	21.6	75	25.2	3.8
242	F	12	98	90/63	33.5	144	51	1	16.2	20	17.6	3.2
243	M	13	62	103/77	40.4	153.2	60	15	17.2	25	14.6	3.5
244	F	13	81	114/65	67.9	167	70	58	24.3	91	31.8	1.9	↑		↑
245	M	14	80	122/70	57.7	165.6	68	45	21	75	19.2	2.4
246	M	14	86	105/75	53.9	165	63	30	19.8	50	12	2.8
247	M	15	77	127/75	61	176.5	68	30	19.6	45	16.7	2.9
248	M	16	119	132/77	75.9	176.5	73	47	24.4	86	24.6	4.3	↑		↑
249	M	14	77	100/68	56.7	172	72	55	19.2	50	13.2	3.3
250	M	14	79	105/70	53	168	64	30	18.8	49	12.7	2.7
251	M	13	91	107/82	71.7	165	89	92	26.3	96	34.8	3.5		↑		↑
252	M	13	96	120/80	71.3	164	84	92	26.5	96	28.6	3.5		↑		↑
Notes												*acording to Youth Activity Profile (YAP) questionnaire

## Sheet: raw data_adults
Raw data: Adult population (Figure 1, Table 1, Table 2, and Table 3)
Abbreviations: SBP, Systolic blood pressure; DBP, Diastolic blood pressure; BMI, Body mass index; MET-min/week, Metabolic equivalent-minutes per week; FBG, Fasting blood glucose
Subject No.	Gender, M - male, F - female	Age, years	Body temperature	Resting heart rate	Blood pressure (SBP/DBP)	Elevated SBP/DBP, total	Elevated SBP/DBP, Grade 1	Elevated SBP/DBP, Grade 2	Elevated SBP/DBP, Grade 3	Body weight, kg	Height, cm	BMI	Waist circumference, сm	Physical activity (MET-min/week)	Visceral fat percentage	FBG, mmol/L	Prediabetes/ diabetes	Normal body weight and prediabetes /diabetes	Overweight	Overweight and prediabetes	Obesity	Obesity and prediabetes/ diabetes	Obesity cl. I BMI ≥ 30-34,9	Obesity cl. I and prediabetes/ diabetes	Obesity cl. II BMI ≥ 35-39,9	Obesity cl. II and prediabetes/ diabetes	Obesity cl. III BMI ≥ 40	Obesity cl. III and prediabetes/ diabetes	Total risk score for diabetes	The risk of developing diabetes in next 10 years(%)	Moderate 10-year risk of diabetes development (M)	High 10-year risk of diabetes development (H)	Very high 10-year risk of diabetes development with normal (VH)	Moderate 10-year risk of diabetes development (M) with normal FGB	High 10-year risk of diabetes development (H) with normal FGB	Very high 10-year risk of diabetes development (VH) with normal FGB
						The data are shown in Table 2	The data are shown in Table 2	The data are shown in Table 2	The data are shown in Table 2									The data are shown in Table 1	The data are shown in Figure 1	The data are shown in Table 1	The data are shown in Figure 1	The data are shown in Table 1		The data are shown in Table 1		The data are shown in Table 1		The data are shown in Table 1						The data are shown in Table 3	The data are shown in Table 3	The data are shown in Table 3
1	M	23	36.6	96	121/83					78	175	25.6	86	360	8	5.6	↑		↑	↑									1	0.3
2	F	28	36.7	82	107/72					59	164	22	72	300	5	4.4													5	0.4
3	F	38	36.6	76	113/76					65	164	24.5	79	360	5	4.8													1	0.1
4	F	35	36.8	62	110/70					54	170	18	64	240	3	4.8													0	0.1
5	M	23	36.6	55	114/68					94.1	183	28.1	103	300	8	5.1			↑										7	0.8
6	F	61	35.5	65	126/74					85	160	33.5	94	240	12	5.2					↑		↑						12	2.2	↑			↑
7	F	56	36.8	62	101/67					69	166	25.3	82	480	8	6.2*			↑										9	2.2	↑			↑
8	M	62	36.6	78	132/93	↑	↑			73	174	24.4	93	300	8	6.2*													3	0.3
9	M	33	36.7	71	123/82					105	180	32	96	240	9	5.2					↑		↑						4	0.8
10	F	33	35.8	66	120/75					62	170	22.2	72	240	4	4.8													0	0.1
11	M	33	36.6	66	152/82					93	188	26.6	93	300	9	5.8	↑		↑	↑									3	0.3
12	F	29	36.7	68	122/76					68	156	27.5	80	360	7	5			↑										4	0.4
13	M	37	36.5	73	121/79					93	170	32	89	600	9	5.2					↑		↑						4	0.8
14	M	63	36.8	82	140/90					120	175	39	110	300	14	5.6	↑				↑	↑			↑	↑			13	23.1		↑
15	F	59	36.6	65	145/95	↑	↑			88	158	34.5	96	300	13	5.3					↑		↑						12	2.2	↑			↑
16	F	38	36.6	63	125/80					75	170	26	84	480	8	4.7			↑										4	0.4
17	F	58	36.6	76	146/100	↑		↑		87	161	34.2	96	240	12	5.2					↑		↑						11	2.2	↑			↑
18	F	40	36.4	72	120/81					76	164	32	88	240	8	5					↑		↑						7	0.4
19	F	64	36.3	64	130/80					87	172	30	90	300	13	4.8					↑		↑						12	2.2	↑			↑
20	F	41	36.5	69	120/75					75	168	27.3	87	240	9	4.9			↑										4	0.4
21	F	37	36.6	70	98/70					51	161	19	72	420	3	4.7													2	0.1
22	F	35	36.6	71	97/77					76	161	29.2	91	360	7	5.1			↑										5	0.4
23	F	38	35.9	82	118/81					73	160	28.4	90	180	7	6	↑		↑	↑									5	0.4
24	F	20	36.5	72	123/79					63	170	22	67	420	4	5.5													3	0.1
25	M	38	36.4	69	131/72					98.6	186	28.5	104	240	4	5.1			↑										5	0.8
26	F	38	36.6	103	106/73					70.2	167	25.2	93	300	6	4.8			↑										4	0.4
27	M	18	36.3	66	119/78					59.4	172	19.1	74	360	5	4.4													0	0.1
28	F	18	36.6	91	113/76					54.4	168	20.1	67	300	3	4.6													0	0.1
29	F	60	36.3	85	105/70					87.5	162	33.3	110	420	12	5.8	↑				↑	↑	↑	↑					13	14.1		↑
30	M	62	36.6	66	130/80					91.2	180	28.1	105	480	13	5.9*			↑										9	2.6	↑			↑
31	F	35	36.6	75	130/80					55	167	19.7	65	120	5	5.3													12	2.2	↑			↑
32	M	37	36.5	82	128/82					84	182	25.4	85	180	7	4.6			↑										4	0.8
33	M	35	36.6	78	125/75					97	198	24.7	88	180	5	5													1	0.3
34	M	38	36.6	80	130/78					75	178	23.7	76	120	7	5.3													4	0.8
35	F	32	36.7	68	122/85					58	164	21.6	71	120	5	5													3	0.1
36	F	31	36.6	72	113/77					53	168	18.8	67	180	4	4.5													5	0.4
37	M	33	36.6	75	122/81					81	182	24.5	72	300	6	4.6													5	0.8
38	M	33	36.5	73	130/82					74	173	23.9	76	180	5	4.9													5	0.8
39	F	26	36.6	72	121/83					75	172	25.4	79	240	6	5.4			↑										9	2.2	↑			↑
40	F	20	36.7	71	125/87					59	173	19.7	65	180	4	4.5													3	0.1
41	F	48	36	77	105/73					78.6	158	31.5	93	180	9	6	↑				↑	↑	↑	↑					16	14.1		↑
42	F	52	35.8	82	139/89					80.2	169	28.1	93	300	8	6.1	↑		↑	↑									16	14.1		↑
43	F	56	35.8	77	130/86					81	160	31.6	101	480	11	5.6*					↑		↑						12	2.2	↑			↑
44	F	20	36.3	68	110/70					55	163	21	61	240	5	4.8													0	0.1
45	F	20	36.5	76	116/75					55	164	20	61	240	3	4.9													0	0.1
46	M	63	36.6	71	141/95	↑	↑			87.1	170	30.1	102	120	16	6.7	↑				↑	↑	↑	↑					9	2.6	↑			↑
47	F	49	36.3	69	101/81					76.9	168.5	27.3	85	270	9	5.3			↑										6	0.4
48	F	40	36.8	86	114/81					60	158	24	79	300	6	5.1													3	0.1
49	F	34	36.5	81	130/94					81.3	163	30.6	90	30	8	6.1	↑				↑	↑	↑	↑					10	2.2	↑			↑
50	F	55	36.1	80	120/82					72.1	155	30	79	390	11	6.2	↑				↑	↑	↑	↑					8	0.4
51	F	43	36.3	67	111/68					49.2	162	18.7	63	240	3	5.2													4	0.4
52	F	37	36.5	64	107/87					79	163.5	24	77	180	6	5.5													4	0.4
53	F	41	36.3	68	129/87					69.8	159	27.9	79	120	7	6	↑		↑	↑									5	0.4
54	F	43	35.7	66	164/97	↑		↑		86	158	34.4	95	120	10	6.6	↑				↑	↑	↑		↑	↑			9	2.2	↑
55	F	53	35.9	70	131/93	↑	↑			109	178	34.4	110	120	11	7.3*					↑				↑				16	14.1		↑
56	F	42	36.3	69	108/84					65.9	165.5	24.1	79	240	6	5													0	0.1
57	F	29	36.2	83	112/71					60.5	163	22.8	70	300	4	4.9													3	0.1
58	F	50	35.9	79	136/96	↑	↑			111.7	163	42.2	112	360	13	6.5	↑				↑	↑					↑	↑	11	2.2	↑
59	F	49	36.6	82	115/78					81.6	162.5	30.9	88	120	10	5.8	↑				↑	↑	↑	↑					9	2.2	↑
60	F	51	36.8	87	118/86					65.5	166.5	23.6	77	360	7	4.7													4	0.4
61	F	54	36.4	82	137/91	↑	↑			83.3	160	32.5	89	240	11	4.9					↑		↑						20	14.1		↑			↑
62	F	53	35.7	73	93/74					60	163	22.7	78.5	120	6	5.2													4	0.4
63	M	39	35.8	69	140/97	↑	↑			103	172	35	109	360	5	6.5	↑				↑	↑			↑	↑			12	2.6	↑
64	F	28	36.2	60	108/79					66.8	167	24	79	180	5	5.3													0	0.1
65	F	28	36.1	81	99/69					58	160	23.2	75	240	5	5.3													2	0.1
66	F	45	35.7	76	109/74					68	167	24.6	73	250	6	5.9	↑	↑											0	0.1
67	F	41	35.9	77	110/78					78	169	27.8	84	230	7	5.7	↑		↑	↑									4	0.4
68	F	40	35.8	92	107/82					49	167	17.9	60	300	2	5.2													0	0.1
69	F	26	36	82	117/89					98	166	35.7	109	240	8	5.9	↑				↑	↑			↑	↑			5	0.4
70	F	48	35.6	84	119/89					60	158	24.1	76	110	7	5.7	↑	↑											4	0.4
71	F	53	35.9	76	135/94	↑	↑			87	159	34.6	102	260	12	6.3*					↑		↑						21	50			↑			↑
72	M	66	35.7	72	198/107	↑			↑	82	160	32.1	108	240	19	5.6*					↑		↑						14	23.1		↑			↑
73	F	51	36.3	78	130/88					79.1	165	29.1	93	360	9	6.4	↑		↑	↑									12	2.2	↑
74	F	58	36.2	68	183/105	↑			↑	80	161	31	97	115	11	14.1*					↑		↑						14	14.1		↑		…	…
75	F	39	35.8	70	123/77					73	170	25.5	83	230	7	5.5			↑										1	0.1
76	F	35	35.6	59	130/83					72.4	171	24.8	77	260	5	5.7	↑	↑											0	0.1
77	F	62	35.7	66	123/77					53.5	146	25.1	89	310	9	5.6	↑		↑	↑									8	0.4
78	F	34	36.2	87	110/80					73	164	27.3	86	130	7	5.5			↑										10	2.2	↑			↑
79	F	36	36.7	78	120/83					66	166	25.4	78	300	6	5.7	↑		↑	↑									1	0.4
80	F	50	35.5	62	138/89					63	166	22.9	76	120	6	4.8													4	0.4
81	F	41	36.7	72	120/84					65	175	21.2	78	240	5	5.5													0	0.1
82	F	21	36.4	76	116/76					54	161	20.8	65	240	3	4.8													2	0.1
83	F	38	35.9	70	132/86					62	164	23.2	75	120	4	5.3													0	0.1
84	F	44	35.4	72	115/78					57	160	22.3	70	120	5	5													2	0.1
85	F	57	36	85	173/106	↑		↑		83	156	34	104	300	13	6.1	↑				↑	↑	↑	↑					14	14.1		↑
86	F	46	36.6	81	130/90	↑	↑			62	167	23.9	80	180	7	5.2													4	0.4
87	F	53	36.3	89	171/108	↑		↑		109	161	42.2	123	180	14	6	↑				↑	↑					↑	↑	14	14.1		↑
88	F	54	36.2	72	117/80					56	146	26.3	78	60	8	6.8*			↑										3	0.1
89	F	46	35.8	71	139/95	↑	↑			65	158	26.1	82	240	7	5.8*			↑										6	0.4
90	F	55	35.9	81	198/98	↑			↑	93	154	39.1	109	540	14	14.3*					↑						↑		17	15		↑			↑
91	F	45	35.8	71	131/91	↑	↑			71	158.5	28.3	94	180	8	5			↑										8	0.4
92	F	62	36.1	86	141/104	↑		↑		93	165	34.8	111	70	13	6.2	↑				↑	↑	↑	↑					10	2.2	↑
93	F	51	36	84	159/98	↑	↑			123	157	49.9	128	300	15	8	↑				↑	↑					↑	↑	22	50			↑
94	M	62	35.6	98	118/81					63	161	24.4	83	120	9	5.5													4	0.8
95	M	55	36	108	200/110	↑			↑	74	168	26.3	100	240	12	5.5			↑										10	2.6	↑			↑
96	F	50	36.4	92	136/89					91	167	32.8	108	180	10	6.3	↑				↑	↑	↑	↑					15	14.1		↑
97	M	20	35.8	67	149/88	↑	↑			80	182	24.2	81	240	4	4.8													3	0.3
98	F	44	35.9	77	153/91	↑	↑			104	168	37.1	106	60	9	5.3					↑				↑				9	2.2	↑			↑
99	M	60	36.3	78	148/101	↑		↑		95	181	29.3	103	300	5	6.4	↑		↑	↑									9	2.6	↑
100	F	57	35.8	89	129/81					74	161	28.5	94	360	7	11.9*			↑										17	13		↑
101	F	45	35.9	69	125/80					92	160	35.9	103	600	10	5.6	↑				↑	↑			↑	↑			23	50			↑
102	F	31	35.7	82	113/78					61.2	162	23.3	73	360	6	4.8													3	0.1
103	F	45	35.3	78	129/85					50	165	18.4	65	120	5	5.3													2	0.1
104	F	32	35.4	78	109/70					60	162	23.2	70	300	5	4.7													5	0.4
105	F	50	35.7	77	140/83	↑	↑			63.1	168	22.4	79	300	7	5.2													8	0.4
106	F	52	36	83	149/96	↑	↑			87	169	30.7	92	240	10	5.8	↑				↑	↑	↑	↑					19	14.1		↑
107	F	32	35.7	87	116/78					63	169	22.1	74	120	5	5.6	↑	↑											3	0.1
108	F	32	35.7	73	120/85					50	165	18.4	65	120	3	5.1													1	0.1
109	M	26	35.7	53	135/76					77	177	24.6	81	300	2	5.8	↑	↑											1	0.3
110	F	44	36	84	144/100	↑		↑		85.1	163	32	87	300	11	6.2	↑				↑	↑	↑	↑					13	14.1		↑
111	M	41	35.9	85	134/81					72	181	22.2	82	360	4	4.8													8	0.8
112	F	60	36.2	70	127/72					74	156	30.8	101	360	15	5.5					↑		↑						12	2.2	↑			↑
113	F	59	35.9	65	188/104	↑		↑		65	158	26.1	82	240	5	5.6	↑		↑	↑									10	2.6	↑
114	F	47	35.7	67	119/85					68.9	152	29.8	87	180	10	5			↑										6	0.4
115	F	63	35.9	75	134/92					97.3	161	37.5	104	240	11	8.7	↑				↑	↑			↑	↑			20	14.1		↑
116	F	52	36.4	84	119/78					97	154	40.4	112	180	15	7*					↑						↑		14	11		↑			↑
117	F	79	36.2	81	159/92	↑	↑			67.6	153	28.9	93	120	9	8.3*			↑										11	2.2	↑
118	F	52	35.7	62	111/71					52.1	162	19.9	67	180	4	4													2	0.1
119	F	47	35.8	73	109/77					55	153	23.5	70	240	6	5													10	2.2	↑			↑
120	F	43	36	78	115/76					56.8	160	22.2	69	300	5	5.1													0	0.1
121	F	36	35.7	72	119/87					59.8	159	23.7	74	180	5	5													0	0.1
122	M	57	35.9	77	127/88					116	167	38	122	60	16	5.1					↑				↑				12	2.6	↑			↑
123	F	35	36.3	78	115/88					80.7	162	30.7	89	300	8	5.3					↑		↑						8	0.4
124	F	56	36.7	76	130/90	↑	↑			70	161	27	84	300	11	6.3*			↑										10	2.2	↑			↑
125	F	48	35.9	80	144/86	↑	↑			53.9	151	23.6	72	180	7	5.8	↑	↑											2	0.1
126	F	30	35.2	80	111/72					52	165	19.3	70	120	3	5.2													1	0.1
127	F	30	35.8	79	124/83					57	168	20.3	69	120	3	5.6	↑	↑											5	0.4
128	F	70	35.6	62	127/83					67	158	27	93	420	5	6.6	↑		↑	↑									16	14.1		↑
129	M	20	35.8	80	128/63					68	176.9	22	82	420	2	5.7*													0	0.3
130	F	21	36.4	104	122/89					56.4	145	27	70	420	5	4.6			↑										1	1
131	M	20	36	77	112/70					69.4	178	21.9	79	360	0	4.9													1	0.3
132	M	20	36.2	96	126/78					58.2	178	18.6	66	240	1	5.1													0	0.3
133	M	21	35.8	81	132/56					66.4	173.5	22.1	82	180	1	5.1													0	0.3
134	M	21	36.1	85	106/62					57.6	173	19.2	67	300	2	5.6	↑	↑											1	0.3
135	F	20	36.9	92	106/71					64	174	21.3	70	120	2	5.2													3	0.1
136	F	20	36.5	84	150/87	↑	↑			122	168	43.3	119	420	7	5.3					↑						↑		7	0.4
137	F	20	36.2	83	122/88					88.5	176.5	28.7	88	300	5	5.2			↑										4	0.4
138	M	20	36.9	94	104/67					59.2	174	19.6	68	300	2	5.6	↑	↑											0	0.3
139	M	20	37	87	115/82					65.9	192	17.9	74	180	1	5.8*													1	0.4
140	F	21	36.1	66	96/72					53.4	160	20.9	61	300	3	5.4													7	0.4
141	F	20	36.9	98	107/83					48.9	160	19.1	61	360	1	5.4													0	0.1
142	F	21	35.8	75	99/67					56.4	163.5	21.1	67	360	4	4.8													0	0.1
143	F	20	36.5	86	110/77					55.2	162	21	78	300	3	4.6													4	0.4
144	F	21	36	91	131/93	↑	↑			78.5	155	32.7	85	180	6	4.9					↑		↑						6	0.4
145	F	19	36.6	68	109/69					70.1	166	25.4	78.5	480	4	4.9			↑										1	0.1
146	F	20	36.1	103	125/81					77.5	167.5	27.6	82	300	4	6.6	↑		↑	↑									7	0.4
147	F	20	36.9	88	122/80					46.4	162	17.7	60	180	1	4.6													0	0.1
148	F	21	36	116	122/82					64.1	163	24.1	73	480	3	5.2													3	0.4
149	F	20	36.8	75	104/78					52.2	165	19.2	62.5	240	3	4.9													5	0.4
150	F	18	36.6	80	112/68					62	167	22.2	68	240	3	5.6*													0	0.1
151	F	19	35.6	103	117/88					56	174	18.5	64	360	2	5.6*													1	0.1
152	F	21	35.7	97	120/79					52	156	21	67	180	3	5.2													0	0.1
153	F	19	36.4	81	110/73					50.6	162	19	61	120	2	6.1*													0	0.1
154	F	18	36.7	102	114/85					48	168	20	61	180	1	5.1													0	0.1
155	M	19	36.4	82	155/91	↑	↑			81	182	24	83	180	6	5.1													3	0.4
156	F	19	36.7	92	117/80					73.2	150	32.5	88	180	6	5.3					↑		↑						0	0.4
157	F	19	36.7	94	99/74					64	170	22	70	360	3	5.1													0	0.1
158	F	19	36.4	83	127/72					54.2	170	19	63	300	2	6.5*													0	0.4
159	F	18	36.2	70	107/74					48.5	163.5	18	62	120	2	5													0	0.1
160	F	18	36.3	90	120/82					73	165	27.1	81	60	5	5.4			↑										0	0.1
161	F	18	37.0	91	102/82					42.4	156	17.4	60	120	2	5.6*													0	0.1
162	F	20	36.8	87	121/77					83	165.5	30.4	83	180	6	5.6*					↑		↑						6	0.4
163	F	18	36.1	83	123/80					60.3	163	23	69	120	4	5													0	0.1
164	F	19	35.9	100	94/76					55.4	164	20.6	71	90	3	5.3													0	0.1
165	M	18	36.8	127	146/90	↑	↑			54.1	175	17.7	62	240	1	5.5													0	0.3
166	F	19	36.8	80	128/84					57	168	20.3	69	360	3	4.8													0	0.1
167	F	19	36.1	70	79/40					45.5	153.5	19	60	480	3	5.5													0	0.4
168	F	18	36.6	82	106/75					60.4	172	20.4	62	120	3	4.6													0	0.1
169	F	19	36	101	128/80					53	164.5	19.7	63.5	180	4	6.1*													1	0.1
170	F	19	36.3	58	89/60					53	173	18	62	90	2	5.8*													0	0.1
171	F	19	36.1	68	92/67					56	175	18.4	65	240	1	5.4													0	0.1
172	M	19	35.6	76	130/80					70	167	25.3	79	120	8	5.7*			↑										3	0.4
173	M	20	36.8	67	126/74					56	171.5	19	70	420	2	4.8													0	0.3
174	F	19	35.9	93	124/84					47	166	17	60	300	2	5.6*													4	0.1
175	F	18	36	106	96/71					50	165	18	62	300	2	5.5													3	0.1
176	M	18	36.5	64	122/76					56.9	167.5	20.3	73	120	2	5.2													1	0.1
177	M	26	37.1	86	120/74					51.1	169	17.9	71	60	1	6*													0	0.1
178	M	35	35.7	103	120/70					66.8	184	19.7	72	420	2	5.4													4	0.1
179	F	20	35.6	65	100/73					54.9	171.5	18.7	62	360	2	5													1	0.1
180	M	20	35.7	81	138/88					65.5	172	22.1	75	360	5	5													3	0.3
181	M	20	35.9	94	113/63					69.6	170	24.1	71	120	6	4.8													5	0.8
182	F	20	35.8	60	109/77					52.2	154	22	68	360	4	7*													3	0.3
183	F	20	35.9	91	129/79					96	165	35.4	98	360	7	4.6					↑				↑				7	0.4
184	F	20	36	112	131/97	↑	↑			60.5	164	22.5	71	240	4	5													0	0.1
185	F	20	35.9	69	108/74					51.7	159	20.4	63	180	3	5.1													1	0.1
186	F	20	36	83	108/65					73.8	168	26.1	83	360	5	5.2			↑										4	0.4
187	F	19	36	96	111/80					45.1	158	18.1	61	360	2	4.3													1	0.1
188	F	20	35.7	77	126/87					54.8	157.5	22.1	67	240	4	5.1													3	0.1
189	F	18	35.8	70	113/74					58.5	158	23.4	69	60	4	4.2													0	0.1
190	F	20	36	86	103/73					48.8	156	20.1	56	240	3	4.5													0	0.1
191	F	20	36	76	102/69					63	160	24.8	71	180	4	5.3													4	0.4
192	F	20	35.6	85	111/81					54	163	20.3	66	300	3	5.7*													3	0.1
193	F	20	35.6	71	110/67					47	155	19.8	63	300	3	4.5													0	0.1
194	F	18	35.7	69	114/82					45.3	164	16.8	60	300	2	4.8													0	0.1
195	F	20	35.6	99	124/82					70.3	175	23.2	75	240	4	5.6*													0	0.1
196	F	32	36	102	100/78					61	163	23	67	180	4	4.9													4	0.4
197	F	20	35.8	93	104/66					55.6	158	22.3	66	180	4	5.4													0	0.1
198	F	20	36.1	69	108/70					48.3	161	18.6	62	240	2	4.6													0	0.1
199	F	20	35.9	81	109/77					56.3	165	20.9	68	60	3	6*													1	0.1
200	F	20	35.7	73	136/83					81	169.5	28.2	80	600	5	4.7			↑										7	0.4
201	F	20	35.7	90	106/82					72	167.5	25.9	72	300	5	5.6*			↑										1	0.1
202	F	19	36	84	94/76					47	159.5	18.3	61	420	2	5.2													5	0.4
203	F	39	35.6	66	107/71					67.2	172	22.7	79	360	5	5													0	0.1
204	F	54	35.9	73	126/78					69.6	169	24.4	79	60	6	5.5													2	0.1
205	F	60	35.9	77	110/69					70	154	29.5	90	60	10	6.6*			↑										11	2.2	↑			↑
206	F	60	35.6	57	124/77					71	160	27.6	98	420	9	5.1			↑										9	2.2	↑			↑
207	M	51	35.7	83	146/94	↑	↑			83	168.5	29.3	96	420	14	6.3	↑		↑	↑									14	23.1		↑
208	F	27	35.4	79	126/91	↑	↑			54	167	19.3	66	60	3	5.2													2	0.4
209	F	39	35.7	109	117/93	↑	↑			76.8	170.5	26.6	87	90	6	7.2*			↑										8	0.4
210	F	30	36.5	124	153/81	↑	↑			60.3	172.5	20.4	78	420	3	5.8*													0	0.1
211	F	34	37	79	92/67					68	166	24.7	73	180	5	5.7*													0	0.1
212	F	26	36.8	80	101/68					47.5	161	18.4	64	8	2	4.5													0	0.1
213	F	56	36.1	69	130/78					51	156	21	74	248	5	6.6*													3	0.3
214	F	47	36.2	78	114/75					55.9	157	22.5	69	300	3	5.3													3	0.1
215	F	38	35.9	92	143/79	↑	↑			63.5	156	26.1	77	975	7	6.5*			↑										6	0.4
216	F	55	36.1	70	141/98	↑	↑			62	157	25	68	900	8	5.2			↑										4	0.4
217	F	48	35.8	85	136/88					59	158	23.7	72	180	3	5.6*													7	0.4
218	M	65	36.7	74	152/93	↑	↑			76	168.5	26.7	97	240	13	5.8*			↑										10	2.6	↑			↑
219	F	52	36.1	91	121/88					64	160	25	81	120	7	5.8*			↑										6	0.4
220	F	71	36.2	84	158/96	↑	↑			61.4	150	27.1	87	180	10	8.2	↑		↑	↑									10	2.2	↑
221	F	31	36.6	70	102/71					62	156	25.3	81	240	6	5.1			↑										4	0.4
222	M	58	36.1	77	164/99	↑		↑		105	170	36.3	128	120	24	6.4	↑				↑	↑			↑	↑			23	50			↑
223	M	51	36.3	98	169/114	↑			↑	118.7	169	41.6	119	180	13	6.3	↑				↑	↑					↑	↑	17	14.1		↑
224	F	30	36.9	97	118/82					52.5	160.5	20.4	72	120	4	5.5													0	0.1
225	F	33	35.9	101	112/79					60.4	163	22.7	72	480	5	5.4													1	0.1
226	F	66	36.6	76	159/106	↑		↑		95.4	160	37.1	119	300	15	6.2	↑				↑	↑			↑	↑			18	14.1		↑
227	F	47	35.7	98	122/78					69	164	25.7	78	300	7	5.1			↑										8	0.4
228	F	54	36.6	68	178/108	↑		↑		59	158	23.7	82	180	7	5													7	0.7
229	F	52	35.8	75	122/72					86	168.5	30.3	92	360	10	6.3	↑				↑	↑	↑	↑					15	14.1		↑
230	F	58	36.5	66	154/98	↑		↑		66	160	25.8	80	360	9	5.8*			↑										10	2.2	↑			↑
231	F	44	35.8	102	198/24	↑			↑	75	162	28.8	87	420	6	5.6*			↑										7	0.4
232	F	56	35.4	81	161/129	↑			↑	99	157	40.1	116	120	14	6.2	↑				↑	↑					↑	↑	11	2.2	↑
233	F	27	36.4	91	118/81					62.5	163	23.5	71	300	5	5.6*													0	0.1
234	F	37	36.5	74	108/68					54.3	155	22.6	73	120	5	5.2													0	0.1
235	F	60	36.5	92	101/74					73.5	164.5	27.2	81	180	9	6.3	↑		↑	↑									10	2.2	↑
236	M	74	36.1	66	142/90	↑	↑			94	171	31.8	110	360	20	6.6*					↑		↑						13	23.1		↑		↑
237	F	50	36.6	78	161/92	↑		↑		68.5	157	27.8	82	60	8	8.3*			↑										9	2.2	↑			↑
238	M	41	36.1	56	148/94	↑	↑			79	168	28	101	60	13	5.9*			↑										4	0.8
239	F	28	36.2	74	102/74					65	168	23.1	75	120	4	6.5*													3	0.1
240	F	59	36.4	72	130/80					71.3	180	22	80	420	5	5.4													0	0.1
241	F	62	36.6	68	139/90	↑	↑			82.4	165	30.3	98	300	11	6.2	↑				↑	↑	↑	↑					12	2.2	↑
242	M	38	35.5	78	139/86					54.3	157	22	72	120	6	5.9*													4	0.4
243	M	38	36.0	92	127/93					99.4	184	29.4	108	300	12	6.1	↑		↑	↑									11	2.6	↑
244	F	61	36.2	74	146/84	↑	↑			71.7	166	18.5	ND	ND	2	7.1*													ND	ND	ND	ND	ND	ND	ND	ND
245	F	36	36.4	99	124/97					65.4	163	23.7	ND	ND	4	4.6													ND	ND	ND	ND	ND	ND	ND	ND
246	M	38	36.1	78	116/76					73.3	173	24.4	ND	ND	5	5.4													ND	ND	ND	ND	ND	ND	ND	ND
247	F	58	36.7	69	156/94	↑	↑			84.7	162	32	ND	ND	11	5.5					↑		↑						ND	ND	ND	ND	ND	ND	ND	ND
248	F	44	36.1	87	120/87					69.9	166.5	25	ND	ND	4	4.8			↑										ND	ND	ND	ND	ND	ND	ND	ND
249	F	30	36.2	87	117/87					61.4	160	23.8	ND	ND	3	5.5													ND	ND	ND	ND	ND	ND	ND	ND
250	F	42	35.9	64	147/89	↑	↑			63.7	164	23.4	ND	ND	3	5.2													ND	ND	ND	ND	ND	ND	ND	ND
251	F	50	35.9	82	123/86					67.2	159	26.5	ND	ND	4	4.3			↑										ND	ND	ND	ND	ND	ND	ND	ND
252	F	49	36.5	99	180/90	↑			↑	88	167	31.6	ND	ND	13	5.4					↑		↑						ND	ND	ND	ND	ND	ND	ND	ND
253	M	75	36.6	74	151/112	↑			↑	75.7	167	27.3	ND	ND	8	5.8*			↑										ND	ND	ND	ND	ND	ND	ND	ND
254	F	49	35.1	82	165/102	↑		↑		88	174	29.1	ND	ND	7	4.5			↑										ND	ND	ND	ND	ND	ND	ND	ND
255	F	24	36.3	76	120/78					52	163	19.6	ND	ND	1	5.5													ND	ND	ND	ND	ND	ND	ND	ND
256	F	20	36.6	72	100/76					46.8	158	18.7	ND	ND	1	4.8													ND	ND	ND	ND	ND	ND	ND	ND
257	F	22	36.6	68	122/79					50	161	19.3	ND	ND	1	4.9													ND	ND	ND	ND	ND	ND	ND	ND
258	M	22	36.2	83	120/80					70	172	23.7	ND	ND	2	4.7													ND	ND	ND	ND	ND	ND	ND	ND
259	F	22	36.5	86	130/86					70	162	26.7	ND	ND	8	5.6			↑										ND	ND	ND	ND	ND	ND	ND	ND
260	F	23	36.4	65	110/73					49	158	19.6	ND	ND	3	4.9													ND	ND	ND	ND	ND	ND	ND	ND
261	F	23	36.6	66	120/74					51	164	19	ND	ND	3	4.8													ND	ND	ND	ND	ND	ND	ND	ND
262	F	23	36.6	68	120/81					53	165	19.5	ND	ND	2	5.1													ND	ND	ND	ND	ND	ND	ND	ND
263	F	20	36.4	99	124/79					58.5	159	23	ND	ND	4	5.5*													ND	ND	ND	ND	ND	ND	ND	ND
264	F	19	36.5	79	124/82					48.3	167	17.3	ND	ND	1	5													ND	ND	ND	ND	ND	ND	ND	ND
265	F	29	35.9	74	111/66					51	157	20.6	ND	ND	3	4.9													ND	ND	ND	ND	ND	ND	ND	ND
266	M	26	36.3	104	126/77					59	168	15.9	ND	ND	4	4.3													ND	ND	ND	ND	ND	ND	ND	ND
267	F	21	35.9	82	120/75					51	162	19.4	ND	ND	4	5.1													ND	ND	ND	ND	ND	ND	ND	ND
268	F	25	36.2	85	110/72					50	159	19.8	ND	ND	4	5.3													ND	ND	ND	ND	ND	ND	ND	ND
269	F	25	36.6	74	120/84					70	162	26.7	ND	ND	9	5.5			↑										ND	ND	ND	ND	ND	ND	ND	ND
270	M	21	36.3	82	120/80					73	178	25.9	ND	ND	8	5.4			↑										ND	ND	ND	ND	ND	ND	ND	ND
271	M	22	36.2	69	116/76					62	176	20	ND	ND	2	5.1													ND	ND	ND	ND	ND	ND	ND	ND
272	F	30	35.6	65	134/97	↑	↑			73	163	27.5	ND	ND	7	5.9	↑		↑	↑									ND	ND	ND	ND	ND	ND	ND	ND
273	F	30	36.2	68	121/79					63	169	22.1	ND	ND	4	5.5*													ND	ND	ND	ND	ND	ND	ND	ND
274	F	25	36.4	82	120/86					71	160	27.7	ND	ND	9	5.3			↑										ND	ND	ND	ND	ND	ND	ND	ND
275	F	21	36.2	63	106/72					56	165	20.6	ND	ND	5	4.8													ND	ND	ND	ND	ND	ND	ND	ND
276	F	20	36.6	67	121/79					52	159	20.6	ND	ND	3	5.3*													ND	ND	ND	ND	ND	ND	ND	ND
277	F	48	36.7	100	130/85					83	177	26.5	ND	ND	6	5.5			↑										ND	ND	ND	ND	ND	ND	ND	ND
278	F	19	36.6	70	115/95	↑	↑			49	158	19.6	ND	ND	4	5.1													ND	ND	ND	ND	ND	ND	ND	ND
279	F	19	36.6	75	120/80					50	168	17.7	ND	ND	5	4.9													ND	ND	ND	ND	ND	ND	ND	ND
280	M	19	36.6	90	120/83					60	176	19.4	ND	ND	2	4.9													ND	ND	ND	ND	ND	ND	ND	ND
281	F	19	36.7	69	116/80					73	184	21.6	ND	ND	3	5													ND	ND	ND	ND	ND	ND	ND	ND
282	F	19	36.8	76	128/85					68	176	22	ND	ND	9	4.7													ND	ND	ND	ND	ND	ND	ND	ND
283	F	19	36.6	70	120/80					79	174	26.1	ND	ND	5	5.4			↑										ND	ND	ND	ND	ND	ND	ND	ND
284	F	19	36.6	74	110/75					49	151	21.5	ND	ND	1	4.8													ND	ND	ND	ND	ND	ND	ND	ND
285	F	18	36.6	76	120/81					60.5	170	20.9	ND	ND	6	5													ND	ND	ND	ND	ND	ND	ND	ND
286	F	18	36.4	73	120/80					50	163	18.8	ND	ND	4	4.7													ND	ND	ND	ND	ND	ND	ND	ND
287	F	18	36.2	60	110/70					61	160	23.8	ND	ND	6	5.2													ND	ND	ND	ND	ND	ND	ND	ND
288	F	18	36.6	70	120/90	↑	↑			70	166	25.4	ND	ND	8	5.5			↑										ND	ND	ND	ND	ND	ND	ND	ND
289	M	18	36.6	70	120/80					62	178	19.6	ND	ND	6	4.3													ND	ND	ND	ND	ND	ND	ND	ND
290	M	18	36.7	69	128/87					84	182	25.4	ND	ND	8	5.2			↑										ND	ND	ND	ND	ND	ND	ND	ND
291	M	18	36.2	71	115/73					68	183	20.3	ND	ND	6	5													ND	ND	ND	ND	ND	ND	ND	ND
292	F	18	36.5	77	130/80					58	162	22.1	ND	ND	5	5.4													ND	ND	ND	ND	ND	ND	ND	ND
293	F	18	36.5	70	150/90	↑	↑			78	163	29.4	ND	ND	9	6.1	↑		↑	↑									ND	ND	ND	ND	ND	ND	ND	ND
294	F	18	36.6	72	120/90	↑	↑			85	168	30.1	ND	ND	13	5.7	↑				↑	↑	↑	↑					ND	ND	ND	ND	ND	ND	ND	ND
295	F	18	36.6	67	100/80					65	170	22.5	ND	ND	6	5													ND	ND	ND	ND	ND	ND	ND	ND
296	F	18	35.4	75	129/84					60	153	25.6	ND	ND	7	4.9			↑										ND	ND	ND	ND	ND	ND	ND	ND
297	F	18	36.6	70	120/80					58	175	18.9	ND	ND	6	4.9													ND	ND	ND	ND	ND	ND	ND	ND
298	M	18	36.6	72	101/63					60	176	19.4	ND	ND	6	4.7													ND	ND	ND	ND	ND	ND	ND	ND
299	F	18	36.7	70	115/70					60	164	26	ND	ND	6	4.9			↑										ND	ND	ND	ND	ND	ND	ND	ND
300	F	18	36.5	75	130/80					50	169	20.7	ND	ND	4	4.9													ND	ND	ND	ND	ND	ND	ND	ND
301	F	18	36.6	66	120/80					63	170	21.8	ND	ND	5	5													ND	ND	ND	ND	ND	ND	ND	ND
302	M	18	36.7	70	125/90	↑	↑			77	185	22.5	ND	ND	8	5.1													ND	ND	ND	ND	ND	ND	ND	ND
303	F	18	36.7	65	120/80					67	154	28.3	ND	ND	8	5.4			↑										ND	ND	ND	ND	ND	ND	ND	ND
304	F	18	36.4	72	121/65					50	168	17.7	ND	ND	5	4.3													ND	ND	ND	ND	ND	ND	ND	ND
305	F	18	36.2	60	110/70					61	160	23.8	ND	ND	5	5.1													ND	ND	ND	ND	ND	ND	ND	ND
306	F	18	36.1	68	120/80					66	158	26.4	ND	ND	6	5.3			↑										ND	ND	ND	ND	ND	ND	ND	ND
307	M	18	36.7	80	125/75					80	178	25.2	ND	ND	7	5.3			↑										ND	ND	ND	ND	ND	ND	ND	ND
308	F	18	35.7	67	110/95	↑			↑	60	157	24.3	ND	ND	7	4.9													ND	ND	ND	ND	ND	ND	ND	ND
309	M	18	36.6	90	125/85					70	165	25.7	ND	ND	7	5.1			↑										ND	ND	ND	ND	ND	ND	ND	ND
310	M	18	36.7	63	120/70					62	176	20	ND	ND	6	5													ND	ND	ND	ND	ND	ND	ND	ND
311	F	18	36.6	69	120/83					50	163	18.8	ND	ND	3	4.9													ND	ND	ND	ND	ND	ND	ND	ND
312	F	18	36.6	68	120/80					68	165	25	ND	ND	8	5.1			↑										ND	ND	ND	ND	ND	ND	ND	ND
313	M	18	36.4	79	113/59					65.5	187	19.1	ND	ND	8	4.8													ND	ND	ND	ND	ND	ND	ND	ND
314	F	18	36.5	70	100/84					70	171	23.9	ND	ND	5	5.5													ND	ND	ND	ND	ND	ND	ND	ND
315	F	18	36.6	62	120/89					50	168	17.7	ND	ND	4	4.9													ND	ND	ND	ND	ND	ND	ND	ND
316	F	18	36.8	66	129/83					70	170	24.2	ND	ND	6	5													ND	ND	ND	ND	ND	ND	ND	ND
317	M	18	36.7	76	110/83					67	181	20.5	ND	ND	6	4.5													ND	ND	ND	ND	ND	ND	ND	ND
318	M	18	36.9	76	120/80					63	182	19	ND	ND	5	5.1													ND	ND	ND	ND	ND	ND	ND	ND
319	F	18	36.7	70	112/69					70	164	26	ND	ND	7	4.7			↑										ND	ND	ND	ND	ND	ND	ND	ND
320	M	18	36.7	70	118/73					60	178	18.9	ND	ND	6	4.6													ND	ND	ND	ND	ND	ND	ND	ND
321	M	18	36.6	77	119/76					68	177	21.7	ND	ND	6	4.8													ND	ND	ND	ND	ND	ND	ND	ND
322	M	18	36.6	65	127/95	↑	↑			75	176	24.2	ND	ND	6	5													ND	ND	ND	ND	ND	ND	ND	ND
323	F	18	36.6	70	120/84					69	169	24.2	ND	ND	4	5.2													ND	ND	ND	ND	ND	ND	ND	ND
324	F	18	36.8	73	113/78					41	155	17.1	ND	ND	1	4.2													ND	ND	ND	ND	ND	ND	ND	ND
325	F	18	36.6	70	110/70					48	162	18.3	ND	ND	1	4.9													ND	ND	ND	ND	ND	ND	ND	ND
326	F	18	36.6	60	120/80					63	167	22.6	ND	ND	5	5.1													ND	ND	ND	ND	ND	ND	ND	ND
327	F	18	36.5	65	111/73					45	160	17.6	ND	ND	1	4.9													ND	ND	ND	ND	ND	ND	ND	ND
328	F	18	36.2	69	125/86					56	165	20.6	ND	ND	3	5.1													ND	ND	ND	ND	ND	ND	ND	ND
329	M	18	35.9	67	122/76					61	165	22.4	ND	ND	5	5.2													ND	ND	ND	ND	ND	ND	ND	ND
330	F	18	36.5	63	122/82					52	160	20.3	ND	ND	3	5													ND	ND	ND	ND	ND	ND	ND	ND
331	M	18	36.6	65	120/80					67	170	23.2	ND	ND	5	4.9													ND	ND	ND	ND	ND	ND	ND	ND
332	M	18	35.6	78	116/74					82	180	25.3	ND	ND	6	5.1			↑										ND	ND	ND	ND	ND	ND	ND	ND
333	M	18	35.9	68	120/86					65	166	23.6	ND	ND	4	4.6													ND	ND	ND	ND	ND	ND	ND	ND
334	M	18	36.7	75	127/90	↑	↑			70	165	25.7	ND	ND	6	5.2			↑										ND	ND	ND	ND	ND	ND	ND	ND
335	M	18	36.6	67	119/76					65	180	20.1	ND	ND	3	4.8													ND	ND	ND	ND	ND	ND	ND	ND
336	F	21	36.5	84	105/70					80	163	30.4	ND	ND	12	5.0					↑		↑						ND	ND	ND	ND	ND	ND	ND	ND
337	M	18	36.2	89	149/105	↑		↑		147.7	170	51.1	ND	ND	16	5.2					↑						↑		ND	ND	ND	ND	ND	ND	ND	ND
338	F	18	36.7	87	105/80					50.8	159	19.8	ND	ND	3	4.3													ND	ND	ND	ND	ND	ND	ND	ND
339	F	18	36.6	70	116/80					62	175	19.6	ND	ND	4	5.4													ND	ND	ND	ND	ND	ND	ND	ND
340	M	18	36.8	66	120/89					63	177	20.1	ND	ND	5	5.1													ND	ND	ND	ND	ND	ND	ND	ND
341	F	18	36.6	78	110/70					59	169	20.7	ND	ND	5	4.9													ND	ND	ND	ND	ND	ND	ND	ND
342	F	18	36.6	70	90/60					53	163	19.9	ND	ND	4	4.6													ND	ND	ND	ND	ND	ND	ND	ND
343	M	18	36.6	77	110/82					70	177	22.3	ND	ND	3	5													ND	ND	ND	ND	ND	ND	ND	ND
344	F	18	36.6	82	122/80					57	164	21.2	ND	ND	3	4.7													ND	ND	ND	ND	ND	ND	ND	ND
345	F	18	36.7	75	120/75					50	163	18.8	ND	ND	1	4.8													ND	ND	ND	ND	ND	ND	ND	ND
346	M	18	36.9	73	120/80					78.4	180	24.1	ND	ND	4	5.3													ND	ND	ND	ND	ND	ND	ND	ND
347	F	18	36.7	80	118/87					70	171	23.9	ND	ND	3	5.4													ND	ND	ND	ND	ND	ND	ND	ND
347	F	18	36.6	71	120/80					51	160	19.9	ND	ND	2	4.9													ND	ND	ND	ND	ND	ND	ND	ND
349	F	18	37.4	88	90/50					51	161	19.7	ND	ND	2	5													ND	ND	ND	ND	ND	ND	ND	ND
350	F	18	36.6	65	110/80					55	168	19.5	ND	ND	2	4.8													ND	ND	ND	ND	ND	ND	ND	ND
351	F	18	36.6	72	110/65					52	165	19.1	ND	ND	3	4.7													ND	ND	ND	ND	ND	ND	ND	ND
352	F	18	36.6	70	129/76					52	165	19.1	ND	ND	2	5													ND	ND	ND	ND	ND	ND	ND	ND
353	M	18	36.6	69	113/84					64	181	19.5	ND	ND	4	4.9													ND	ND	ND	ND	ND	ND	ND	ND
354	F	18	36.7	70	120/76					63	160	24.6	ND	ND	4	5.2													ND	ND	ND	ND	ND	ND	ND	ND
355	M	42	36.4	65	112/73					66	176	21.3	ND	ND	3	4.3													ND	ND	ND	ND	ND	ND	ND	ND
356	F	43	36.7	84	109/83					63	167	22.6	ND	ND	3	4.8													ND	ND	ND	ND	ND	ND	ND	ND
357	M	71	36.8	64	217/126	↑			↑	90	175	29.4	ND	ND	10	6.3	↑		↑	↑									ND	ND	ND	ND	ND	ND	ND	ND
358	M	40	36.3	82	119/84					64	172	21	ND	ND	5	4.7													ND	ND	ND	ND	ND	ND	ND	ND
359	F	38	35.6	71	115/63					59	165	21.7	ND	ND	4	5.2													ND	ND	ND	ND	ND	ND	ND	ND
360	F	74	36.2	71	119/76					70	169	24.5	ND	ND	6	5.4													ND	ND	ND	ND	ND	ND	ND	ND
361	F	63	36.3	69	132/80					70	175	22.9	ND	ND	4	5.3													ND	ND	ND	ND	ND	ND	ND	ND
362	F	48	36.6	75	134/95					65	160	25.4	ND	ND	10	5.1			↑										ND	ND	ND	ND	ND	ND	ND	ND
363	M	66	36.7	73	141/78					90	179	28.1	ND	ND	9	4.8			↑										ND	ND	ND	ND	ND	ND	ND	ND
364	M	57	36.6	67	169/96					68	172	23	ND	ND	5	7.6*													ND	ND	ND	ND	ND	ND	ND	ND
365	F	60	36	75	136/77					83	162	36.1	ND	ND	16	12.6*	↑				↑	↑			↑	↑			ND	ND	ND	ND	ND	ND	ND	ND
366	F	55	36.6	80	155/91	↑	↑			73	166	26.5	ND	ND	8	4.6			↑										ND	ND	ND	ND	ND	ND	ND	ND
367	M	64	36.7	75	178/113	↑			↑	76	172	25.7	ND	ND	8	17.8*			↑										ND	ND	ND	ND	ND	ND	ND	ND
368	M	76	36.6	61	168/92	↑		↑		79	175	25.8	ND	ND	9	5			↑										ND	ND	ND	ND	ND	ND	ND	ND
369	F	63	36.8	83	128/85					78	166	28.3	ND	ND	9	5.1			↑										ND	ND	ND	ND	ND	ND	ND	ND
370	F	65	36.5	85	133/86					96	168	34	ND	ND	11	5.3					↑		↑						ND	ND	ND	ND	ND	ND	ND	ND
371	F	70	36.7	109	109/81					62	161	23.9	ND	ND	5	5.5													ND	ND	ND	ND	ND	ND	ND	ND
372	F	63	36.6	70	125/74					92	165	33.8	ND	ND	14	5.2					↑		↑						ND	ND	ND	ND	ND	ND	ND	ND
373	M	23	36.8	78	128/84					78	183	23.3	ND	ND	5	4.8													ND	ND	ND	ND	ND	ND	ND	ND
374	M	23	36.6	83	131/90	↑	↑			80	193	21.5	ND	ND	5	4.9													ND	ND	ND	ND	ND	ND	ND	ND
375	M	27	36.7	70	116/85					71	183	21.2	ND	ND	4	5.1													ND	ND	ND	ND	ND	ND	ND	ND
376	M	22	36.6	73	126/83					68	173	22.7	ND	ND	4	5.1													ND	ND	ND	ND	ND	ND	ND	ND
377	M	21	36.8	78	132/90	↑	↑			75	193	20.1	ND	ND	2	4.7													ND	ND	ND	ND	ND	ND	ND	ND
378	M	21	36.5	76	119/79					73	181	22.3	ND	ND	4	4.9													ND	ND	ND	ND	ND	ND	ND	ND
379	M	23	36.6	73	115/79					68	163	25.6	ND	ND	7	5.2			↑										ND	ND	ND	ND	ND	ND	ND	ND
380	M	21	36.9	76	128/79					76	183	22.4	ND	ND	4	4.7													ND	ND	ND	ND	ND	ND	ND	ND
381	M	22	36.5	73	133/90	↑	↑			63	172	21.3	ND	ND	3	4.6													ND	ND	ND	ND	ND	ND	ND	ND
382	M	23	36.7	70	118/75					62	180	19.1	ND	ND	2	4.9													ND	ND	ND	ND	ND	ND	ND	ND
383	M	22	36.8	68	126/87					73	185	21.3	ND	ND	3	5.1													ND	ND	ND	ND	ND	ND	ND	ND
384	M	30	36.5	73	128/85					81	185	23.7	ND	ND	3	5.1													ND	ND	ND	ND	ND	ND	ND	ND
385	M	23	36.7	76	126/83					75	186	21	ND	ND	3	4.8													ND	ND	ND	ND	ND	ND	ND	ND
386	F	20	36.6	94	134/76					47	158	18.8	ND	ND	2	4.9													ND	ND	ND	ND	ND	ND	ND	ND
387	F	18	36.5	82	121/72					73.5	174.5	24.1	ND	ND	4	4.7													ND	ND	ND	ND	ND	ND	ND	ND
388	F	18	36.5	93	110/77					53	156	21.8	ND	ND	4	4.8													ND	ND	ND	ND	ND	ND	ND	ND
389	F	19	36.6	74	101/71					56	164	20.9	ND	ND	5	5.1													ND	ND	ND	ND	ND	ND	ND	ND
390	F	18	36.8	97	109/79					58	165.5	21	ND	ND	4	4.6													ND	ND	ND	ND	ND	ND	ND	ND
391	F	18	36.7	120	121/74					56	162	21.5	ND	ND	4	5.7*													ND	ND	ND	ND	ND	ND	ND	ND
392	M	23	36.8	65	116/78					64	165	23.5	ND	ND	5	4.9													ND	ND	ND	ND	ND	ND	ND	ND
393	M	22	36.6	80	126/83					63	169	22.1	ND	ND	3	4.8													ND	ND	ND	ND	ND	ND	ND	ND
394	M	22	36.7	76	123/80					73	182	22	ND	ND	3	4.9													ND	ND	ND	ND	ND	ND	ND	ND
395	M	22	36.8	73	123/79					71	179	22.2	ND	ND	4	5													ND	ND	ND	ND	ND	ND	ND	ND
396	M	22	36.9	76	130/87					69	173	23.1	ND	ND	4	5.1													ND	ND	ND	ND	ND	ND	ND	ND
397	M	22	36.8	71	125/79					65	179	20.3	ND	ND	3	5.1													ND	ND	ND	ND	ND	ND	ND	ND
398	M	22	36.7	76	119/83					69	173	23.1	ND	ND	3	5.1													ND	ND	ND	ND	ND	ND	ND	ND
399	M	22	36.7	78	123/86					63	178	19.9	ND	ND	2	4.7													ND	ND	ND	ND	ND	ND	ND	ND
400	M	22	36.6	64	126/83					73	187	20.9	ND	ND	2	4.9													ND	ND	ND	ND	ND	ND	ND	ND
Notes													ND - not determined	ND - not determined		*after eating													ND - not determined
